# Supplementary material for: Cx43 phosphorylation on S279/282 and intercellular communication are regulated by IP3/IP3 receptor signaling
Source: Cell Commun Signal. 2014 Sep 28;12:58. doi: 10.1186/s12964-014-0058-6 (PMC4195880; doi:10.1186/s12964-014-0058-6)
Supplement: Additional file 2: Video1 — The interrupted coordination in NRVM Ca2+ transients induced by heptanol (1 mM, 2 minutes) is recovered by ATP (5 μM, 2 minutes). [file 12964_2014_58_MOESM2_ESM.zip]

Archive with 1 entries (1 files):
- 9317128261148505_add1.avi
